# Supplementary material for: An insect symbiotic virus promotes the transmission of a phytoarbovirus via inhibiting E3 ubiquitin ligase Sina
Source: PLoS Pathog. 2025 May 29;21(5):e1013178. doi: 10.1371/journal.ppat.1013178 (PMC12121772; doi:10.1371/journal.ppat.1013178)
Supplement: S1 Data — (XLSX) [file ppat.1013178.s016.xlsx]

## Sheet: Fig.1B
	♀	♂
	45	51
	50	39
	52	53

## Sheet: Fig.1F
	♀+♂+	♀+♂-	♀-♂+	♀-♂-
	82	35	41	0
	92.5	29.5	45.5	0
	91	34	39.5	0

## Sheet: Fig.2A
		RdBV−			RdBV+
	2021	24.2424	22.7273	18.5714	65.5172	58.8235	60
	2022	11.7647	13.8889	19.403	56.25	60.7143	60.6061
	2023	16.129	17.1875	17.3913	57.8947	50	51.6129

## Sheet: Fig.2B
	RdBV−	RdBV+
	0.550062	1.44827
	0.853226	1.02883
	0.469002	3.6748
	1.59955	1.84165
	0.614577	2.55089
	2.1204	2.45264
	2.86328	0.893579
	1.11548	1.77481
	0.777905	3.28904
	0.877214	1.48899
	0.85	3.52511
	0.87	0.379192
	1.213	1.84378
	1.018	2.00139
	1.25	0.875189
	1.63	1.94666
	0.87	1.892
	0.69	2.55
	1.35	3.02
	1.889	2.87
	1.245	1.26
	1.764	3.22
	1.872	1.44
	1.103	1.57
	0.789	1.83
	0.569	1.33
	0.892	1.66
	0.375	1.59
	0.456	1.45
	0.231	1.21

## Sheet: Fig.2C
	RdBV−	RdBV+
	1.0387	2.66054
	0.586408	3.86431
	0.453419	5.27276
	0.803446	1.30632
	1.60204	6.99507
	1.19854	1.31237
	3.4213	2.91742
	0.686019	4.201
	0.890409	4.80617
	1.25628	6.85252
	1.27948	4.6503
	0.708046	3.81371
	0.820529	3.42678
	1.02447	3.06067
	1.11398	2.85177
	1.05381	1.94863
	1.15387	2.32638
	1.16374	3.67447
	0.6406	2.89223
	1.21756	2.26324
	0.769284	1.80778
	1.01968	3.66137
	0.894949	4.00035
	1.36007	3.33817
	0.635386	3.93151
	0.622101	6.83077
	1.61481	8.40412
	1.04293	3.27461
	1.38042	6.62478
	1.05492	3.3678
	1.41096	4.52299
	0.731101	6.98912

## Sheet: Fig.2D
	RdBV−	RdBV+
	40	70
	36	52
	30	48

## Sheet: Fig.3A
	RSMV-RdBV-	RSMV-RdBV+	RSMV+RdBV-	RSMV+RdBV+
	0.974113	0.319195	2.34609	0.573102
	0.915228	0.34153	2.33676	0.558439
	1.12166	0.421865	4.05242	0.492235

## Sheet: Fig.3G
		dsGFP				dsRdE3
	RdE3	0.960633	0.838603	1.24133		0.326464	0.313511	0.222498
	RSMV N	1.02716	0.826837	1.17745		2.62311	2.72176	3.03293
	RdE3	1.39642	0.83035	0.862429		0.167988	0.127733	0.118239
	RdBV N	0.740285	1.44004	0.938052		0.695779	0.915126	0.866672

## Sheet: Fig.5C
	P	P+E3	P+E3+NSs2
	2.88	0.927	2.55
	1.3	0.728	2.73
	1.84	1.15	2.42
	4.14	1.24	2.35
	3.71	1.34	1.76
	2.06	1.68	2.51
	3.14	1.24	1.78
	3.32	1.13	2.72
	3.32	1.38	2.92
	3.73	0.649	1.92
	2.27	1.03	1.98
	3.5	1.14	1.72
	3.71	1.47	1.81
	3.4	1.45	1.83
	5.89	1.47	1.85
	3.68	2.27	1.54
	6.23	1.34	1.75
	3.4	1.34	2.8
	2.68	1.24	3.1
	3.09	1.03	2.2
	3.71	0.927	1.8
	3.1	0.932	3.5
	3.26	1.05	2.69
	2.48	0.721	2.45
	2.68	1.34	1.98
	2.71	1.44	2.36
	3.1	1.03	2.67
	3.26	0.927	2.43
	3.12	0.728	2.11
	3.35	1.11	2.02

## Sheet: Fig.6B
	48 h	72 h	96 h
	6.66667	73.3333	80
	3.33333	63.3333	70
	13.3333	66.6667	56.6667

[truncated: 15 more sheets: Fig.6E, Fig.6H, Fig.6I, Fig.6J, Fig.6K, Fig.S3A, Fig.S3B, Fig.S3C, Fig.S4, Fig.S5, Fig.S10, Fig.2H, Fig.S9B, Sheet1, Sheet3]
